# Supplementary material for: Metabarcoding reveals a high diversity and complex eukaryotic microalgal community in coastal waters of the northern Beibu Gulf, China
Source: Front Microbiol. 2024 Jun 5;15:1403964. doi: 10.3389/fmicb.2024.1403964 (PMC11188352; doi:10.3389/fmicb.2024.1403964)
Supplement: Supplementary file 1 [file Table_1.xlsx]

## Sheet: Sheet1
Table S1 Comparison of sequencing results using different primers with 97% and 100% similarities against SILVA and PR2 databases
Primer	Primer 3NDf and V4_euk_R2 (Cavalier-Smith et al., 2009; Bråte et al., 2010)	Primer 3NDf and V4_euk_R2 (Cavalier-Smith et al., 2009; Bråte et al., 2010)	Primer V4F and V4R (Stoeck et al., 2010)
Database	SILVA database	PR2 database	PR2 database
Bioinformatic methods	OTU-level with 97% similarity (USEARCH-UPARSE)	ASV-level with 100% similarity (DADA2)	ASV-level with 100% similarity (DADA2)
Eukaryotic OTU richness	1427 OTUs in total, 672-769 OTUs in each sample	1164 ASVs in total, 432-564 ASVs in each sample	1860 ASVs in total, 595-953 ASVs in each sample
Eukaryotic algal OTU richness	825 OTUs in total, 428-539 OTUs in each sample	776 ASVs in total, 290-392 ASVs in each sample	366 ASVs in total, 128-209 ASVs in each sample
Relative algal reads to the eukaryotic reads	53.9% in total, 41.0%-64.6% in each sample	59.9% in total,47.0%-69.0% in each sample	18.3% in total, 15.1%-20.6% in each sample
Number of algal phyla	6 phyla	6 phyla	5 phyla
Number of algal sub-phyla	9 sub-phyla	9 sub-phyla	8 sub-phyla
Number of algal classes	22 classes	22 classes	18 classes
Algal OTUs/ASVs detected to the genus level	469 OTUs in 119 genera	377 ASVs in 72 genera	225 OTUs in 99 genera
Algal OTUs/ASVs detected to the species level	161 OTUs in 103 species	69 ASVs in 47 species	165 ASVs in 79 species
Diatom richness	107 OTUs	114 ASVs	120 ASVs
Relative diatom reads to the eukaryotic algae	0.187	0.252	0.403
Dinoflagellate richness	567 OTUs	546 ASVs	168 ASVs
Relative dinoflagellate reads to the eukaryotic algae	0.562	0.503	0.383
Chlorophyta richness	40 OTUs	19 ASVs	16 ASVs
Relative Chlorophyta reads to the eukaryotic algae	0.0695	0.0547	0.0084
